# Supplementary material for: Selection and Validation of Reference Genes for Quantitative Real-Time PCR Analysis of Development and Tissue-Dependent Flower Color Formation in Cymbidium lowianum
Source: Int J Mol Sci. 2022 Jan 10;23(2):738. doi: 10.3390/ijms23020738 (PMC8776083; doi:10.3390/ijms23020738)
Supplement: Supplementary file 1 [file ijms-23-00738-s001.zip]

Archive with 1 entries (1 files):
- ijms-1455484-supplementary.pdf
